# Supplementary material for: Host Genetic Risk Factors Associated with COVID-19 Susceptibility and Severity in Vietnamese
Source: Genes (Basel). 2022 Oct 18;13(10):1884. doi: 10.3390/genes13101884 (PMC9601961; doi:10.3390/genes13101884)
Supplement: Supplementary file 1 [file genes-13-01884-s001.zip]

Archive with 1 entries (1 files):
- genes-1940760-supplementary.pdf
